# Supplementary material for: ISGF3 and STAT2/IRF9 Control Basal and IFN-Induced Transcription through Genome-Wide Binding of Phosphorylated and Unphosphorylated Complexes to Common ISRE-Containing ISGs
Source: Int J Mol Sci. 2023 Dec 18;24(24):17635. doi: 10.3390/ijms242417635 (PMC10743977; doi:10.3390/ijms242417635)
Supplement: Supplementary file 1 [file ijms-24-17635-s001.zip]

Archive with 1 entries (1 files):
- ijms-2694904-supplementary.pdf
